# Supplementary material for: A Pure Rotational Spectroscopic Study of Two Nearly-Equivalent Structures of Hexafluoroacetone Imine, (CF3)C=NH
Source: Molecules. 2025 May 5;30(9):2051. doi: 10.3390/molecules30092051 (PMC12073689; doi:10.3390/molecules30092051)
Supplement: Supplementary file 1 [file molecules-30-02051-s001.zip]

Archive with 1 entries (1 files):
- molecules-3590405-supplementary.pdf
